# Supplementary material for: Discovery of Two Highly Selective Structurally Orthogonal Chemical Probes for Activin Receptor-like Kinases 1 and 2
Source: J Med Chem. 2024 Jul 18;67(15):12632–59. doi: 10.1021/acs.jmedchem.4c00629 (PMC11320582; doi:10.1021/acs.jmedchem.4c00629)
Supplement: Supplementary file 2 — jm4c00629_si_002.csv [file jm4c00629_si_002.csv]

		Biochemical IC50 (nM)						In cellulo target engagement - NanoBRET EC50 (nM)
Compound	SMILES	ALK1	ALK2	ALK3	ALK4	ALK5	ALK6	ALK1	ALK2	ALK3	ALK4	ALK5	ALK6	DDR1	FLT3	KHS/MAP4K5
7	[H]N(CC1)CCN1C(C=C2)=CC=C2C3=CN=C4C(OC=C4C5=C(C=CC=C6)C6=NC=C5)=C3	13	6	425	>3000	>3000	41	225	27	497	>10000	>10000	997	>20000	28600	10700
10	[H]N(CC1)CCN1C(C=C2)=CC=C2C3=CN=C4C(OC=C4C5=C(N=CC=C6)C6=CC=C5)=C3	2150	1074	>3000	>3000	>3000	>3000	>10000	3601	>10000	>10000	>10000	>10000	>20000	>20000
14	[H]N(CC1)CCN1C(C=C2)=CC=C2C3=CN=C4C(OC=C4C5=C(C=CC=C6)C6=NC(C)=C5)=C3	41	27	1415	286	642	123
18	[H]N(CC1)CCN1C(C=C2)=CC=C2C3=CN=C4C(OC=C4C5=C(C=CC=C6)C6=NC(C(F)(F)F)=C5)=C3	1305	697	>3000	386	1560	>3000
21	[H]N(CC1)CCN1C(C=C2)=CC=C2C3=CN=C4C(OC=C4C5=C(C=CC=C6)C6=CC=C5)=C3	804	260	>3000	>3000	>3000	1150
25	[H]N(CC1)CCN1C(C=C2)=CC=C2C3=CN=C4C(OC=C4C5=C(C=CC=C6)C6=CC(C)=C5)=C3	1480	569	>3000	>3000	>3000	>3000
28	[H]N(CC1)CCN1C(C=C2)=CC=C2C3=CN=C4C(OC=C4C5=C(C=CC=C6)C6=CN=C5)=C3	1140	553	>3000	>3000	>3000	>3000
31	[H]N(CC1)CCN1C(C=C2)=CC=C2C3=CN=C4C(OC=C4C5=C(C=CN=C6)C6=CC=C5)=C3	>3000	1650	>3000	>3000	>3000	>3000
34	[H]N(CC1)CCN1C(C=C2)=CC=C2C3=CN=C4C(OC=C4C5=C(C=CC=N6)C6=CC=C5)=C3	134	130	>3000	>3000	>3000	1013
37	[H]N(CC1)CCN1C(C=C2)=CC=C2C3=CN=C4C(OC=C4C5=C(C=NC=C6)C6=CC=C5)=C3	>3000	>3000	>3000	>3000	>3000	>3000
39	CN(CC1)CCN1C(C=C2)=CC=C2C3=CN=C4C(OC=C4C5=C(C=CN6)C6=NC=C5)=C3	36	15	68	>3000	>3000	15
41	CN(CC1)CCN1C(C=C2)=CC=C2C3=CN=C4C(OC=C4C5=COC6=C5C=CC=C6)=C3	>3000	>3000	>3000	>3000	>3000	>3000
43	CN(CC1)CCN1C(C=C2)=CC=C2C3=CN=C4C(OC=C4C5=CSC6=C5C=CC=C6)=C3	2190	195	>3000	>3000	>3000	>3000
46	[H]N(CC1)CCN1C(C=C2)=CC=C2C3=CN=C4C(OC=C4C5=CC(C)=NC(C)=C5)=C3	125	74	2900	>3000	>3000	1112
49	[H]N(CC1)CCN1C(C=C2)=CC=C2C3=CN=C4C(OC=C4C5=CC=NC=C5)=C3	361	206	2310	>3000	>3000	1380
52	[H]N(CC1)CCN1C(C=C2)=CC=C2C3=CN=C4C(OC=C4C5=CC=CN=C5)=C3	>3000	>3000	>3000	>3000	>3000	>3000
55	[H]N(CC1)CCN1C(C=C2)=CC=C2C3=CN=C4C(OC=C4C5=CC(N)=NC=C5)=C3	152	69	457	>3000	>3000	532
57	CN(CC1)CCN1C(C=C2)=CC=C2C3=CN=C4C(OC=C4C5=CC(C(C)=O)=NC=C5)=C3	>3000	936	>3000	>3000	>3000	536
60	[H]N(CC1)CCN1C(C=C2)=CC=C2C3=CN=C4C(OC=C4C5=CC=CC=C5)=C3	>3000	1220	>3000	>3000	>3000	>3000
63	[H]N(CC1)CCN1C(C=C2)=CC=C2C3=CN=C4C(OC=C4C5=CC=C(F)C=C5)=C3	>3000	510	>3000	>3000	>3000	>3000
66	[H]N(CC1)CCN1C(C=C2)=CC=C2C3=CN=C4C(OC=C4C5=CC(OC)=CC=C5)=C3	501	253	>3000	>3000	>3000	>3000
69	[H]N(CC1)CCN1C(C=C2)=CC=C2C3=CN=C4C(OC=C4C5=CC(C(NC)=O)=CC=C5)=C3	2030	263	>3000	>3000	>3000	524
70	CN(CC1)CCN1C(C=C2)=CC=C2C3=CN=C4C(OC=C4C5=CC=CC=C5)=C3	>3000	1920	>3000	>3000	>3000	>3000
73	CN(CC1)CCN1C(C=C2)=CC=C2C3=CN=C4C(OC=C4C5=CC(/C=N/O)=CC=C5)=C3	>3000	240	>3000	>3000	>3000	>3000
75	CN(CC1)CCN1C(C=C2)=CC=C2C3=CN=C4C(OC=C4C5=CC(S(=O)(C)=O)=CC=C5)=C3	>3000	666	>3000	>3000	>3000	>3000
77	CN(CC1)CCN1C(C=C2)=CC=C2C3=CN=C4C(OC=C4C5=CC=C(N(C(N)=O)[H])C=C5)=C3	466	232	>3000	>3000	>3000	>3000
80	CN(CC1)CCN1C(C=C2)=CC=C2C3=CN=C4C(OC=C4C5=CC=C(CO)C=C5)=C3	25	24	>3000	>3000	>3000	>3000
83	CN(CC1)CCN1C(C=C2)=CC=C2C3=CN=C4C(OC=C4C5=CC=C(CC6=CC=CC=C6)C=C5)=C3	>3000	>3000	>3000	>3000	>3000	>3000
86	CN(CC1)CCN1C(C=C2)=CC=C2C3=CN=C4C(OC=C4C5=CC=C(C(C)C6=CC=CC=C6)C=C5)=C3	>3000	>3000	>3000	>3000	>3000	1220
89	[H]N(CC1)CCN1C(C=C2)=CC=C2C3=CN=C4C(OC=C4C5=CN(C)N=C5)=C3	524	319	2340	>3000	>3000	1120
90	C1(C2=CC=CC=C2)=CN=C3C(OC=C3C4=CC=NC=C4)=C1	>3000	2820	>3000	>3000	>3000	>3000
91	C1(C2=CN=C(N3CCCCC3)C=C2)=CN=C4C(OC=C4C5=CC=NC=C5)=C1	>3000	99	>3000	>3000	>3000	>3000
96	CN(CC1)CCN1C(C=C2)=CC=C2C3=CC(OC(CCC)=C4C5=CN(C)N=C5)=C4N=C3	>3000	>3000	>3000	>3000	>3000	>3000
97	COC1=CC(C2=C(C)C(C3=CC=C(N4CCN(C(C)C)CC4)C=C3)=CN=C2)=CC(F)=C1C(N5CCCC5)=O							>10000	5686	>10000	>10000	>10000	>10000
